# Supplementary material for: Genomic Characterization of a Novel Alphacoronavirus Isolated from Bats, Korea, 2020
Source: Viruses. 2021 Oct 11;13(10):2041. doi: 10.3390/v13102041 (PMC8540747; doi:10.3390/v13102041)
Supplement: Supplementary file 1 [file viruses-13-02041-s001.zip]

Archive with 2 entries (2 files):
- viruses-1334791-supplementary-data.pdf
- viruses-1334791-supplementary.pdf
